# Supplementary material for: Intensive West Nile Virus Circulation in Serbia in 2018—Results of Integrated Surveillance Program
Source: Pathogens. 2021 Oct 8;10(10):1294. doi: 10.3390/pathogens10101294 (PMC8540029; doi:10.3390/pathogens10101294)
Supplement: Supplementary file 1 [file pathogens-10-01294-s001.zip]

Archive with 1 entries (1 files):
- pathogens-1362566-supplementary.pdf
